# Supplementary material for: Influence of the Matrix Material and Tribological Contact Type on the Antifriction Properties of Hybrid Reinforced Polyimide-Based Nano- and Microcomposites
Source: Polymers (Basel). 2023 Jul 31;15(15):3266. doi: 10.3390/polym15153266 (PMC10421459; doi:10.3390/polym15153266)
Supplement: Supplementary file 1 [file polymers-15-03266-s001.zip]

Archive with 1 entries (1 files):
- polymers-2526946-supplementary.pdf
